# Supplementary material for: Quasi-continuous X-ray generation in LiTaO3-based pyroelectric accelerator driven by periodically varying temperature
Source: Sci Rep. 2025 Aug 25;15:31209. doi: 10.1038/s41598-025-15436-4 (PMC12379199; doi:10.1038/s41598-025-15436-4)
Supplement: Supplementary file 1 — Supplementary Material 1 [file 41598_2025_15436_MOESM1_ESM.zip]

Archive with 40 entries (37 files):
- 0.5mHz/
- 0.5mHz/0.5mHz, 25-50mTorr.zip
- 0.5mHz/0.5mHz, 10-25mTorr.zip
- 0.5mHz/0.5mHz, 5-7.5mTorr.zip
- 0.5mHz/0.5mHz, 50-75mTorr.zip
- 0.5mHz/0.5mHz, 1-2.5mTorr.zip
- 0.5mHz/0.5mHz, 7.5-10 mTorr.zip
- 0.5mHz/0.5mHz, 0.1-0.25mTorr.zip
- 0.5mHz/0.5mHz, 0.5-0.75mTorr.zip
- 0.5mHz/0.5mHz, 0.25-0.50mTorr.zip
- 0.5mHz/0.5mHz, 75-100mTorr.zip
- 0.5mHz/0.5mHz, 0.75-1mTorr.zip
- 0.5mHz/0.5mHz,2.5-5mTorr.zip
- Readme.txt
- 2mHz/
- 2mHz/2mHz, 25-50 mTorr.zip
- 2mHz/2mHz, 50-75 mTorr.zip
- 2mHz/2mHz, 0.5-0.75mTorr.zip
- 2mHz/2mHz, 10-25mTorr.zip
- 2mHz/2mHz, 2.5-5mTorr.zip
- 2mHz/2mHz, 0.75-1mTorr.zip
- 2mHz/2mHz, 5-7.5mTorr.zip
- 2mHz/2mHz, 0.25-0.50mTorr.zip
- 2mHz/2mHz, 0.10-0.25mTorr.zip
- 2mHz/2mHz, 1-2.5mTorr.zip
- 2mHz/2mHz, 75-100 mTorr.zip
- 2mHz/2mHz, 7.5-10mTorr.zip
- 1mHz/
- 1mHz/1mHz, 0.75-1mTorr.zip
- 1mHz/1mHz. 10-25mTorr.zip
- 1mHz/1mHz, 1-2.5mTorr.zip
- 1mHz/1mHz, 25-50 mTorr.zip
- 1mHz/1mHz, 7.5-10mTorr.zip
- 1mHz/1mHz, 5-7.5mTorr.zip
- 1mHz/1mHz, 0.5-0.75mTorr.zip
- 1mHz/1mHz, 50-75 mTorr.zip
- 1mHz/1mHz, 75-100 mTorr.zip
- 1mHz/1mHz, 0.25-0.50mTorr.zip
- 1mHz/1mHz, 0.10-0.25mTorr.zip
- 1mHz/1mHz, 2.5-5mTorr.zip
