# Supplementary material for: Quasi-continuous X-ray generation in LiTaO3-based pyroelectric accelerator driven by periodically varying temperature
Source: Sci Rep. 2025 Aug 25;15:31209. doi: 10.1038/s41598-025-15436-4 (PMC12379199; doi:10.1038/s41598-025-15436-4)
Supplement: Supplementary file 1 — Supplementary Material 1 [file 41598_2025_15436_MOESM1_ESM.zip › Readme.txt]

Dataset is divided into folders named after frequency of temperature oscillation.
Inside of each folder there are another 12 folders named after pressure range.

Each folder contains:
- folder with X-ray spectra ('X-ray')
- file from IR-camera with recorded temperature curve ('thermal')
- file with recorded current ('current')
- jpg screenshot of position of measured points on thermal camera
- file with data of X-ray intensity for each recorded spectra ('x.ray.txt')
